# Supplementary material for: The plant trans-Golgi network component ECHIDNA regulates defense, cell death, and endoplasmic reticulum stress
Source: Plant Physiol. 2022 Aug 26;191(1):558–74. doi: 10.1093/plphys/kiac400 (PMC9806577; doi:10.1093/plphys/kiac400)
Supplement: kiac400_Supplementary_Data [file kiac400_supplementary_data.zip]

Archive with 9 entries (8 files):
- kiac400_Supplementary_Data/
- kiac400_Supplementary_Data/PP2022RA00972D_Supplemental_Table_1.pdf
- kiac400_Supplementary_Data/Supplemental Figures.pdf
- kiac400_Supplementary_Data/Supplemental Table 2.xlsx
- kiac400_Supplementary_Data/Supplemental Table 3.xlsx
- kiac400_Supplementary_Data/Supplemental Table 4.xlsx
- kiac400_Supplementary_Data/Supplemental Table 5.xlsx
- kiac400_Supplementary_Data/Supplemental Table 7.xlsx
- kiac400_Supplementary_Data/Supplemental Table S6.xlsx
