# Supplementary material for: The plant trans-Golgi network component ECHIDNA regulates defense, cell death, and endoplasmic reticulum stress
Source: Plant Physiol. 2022 Aug 26;191(1):558–74. doi: 10.1093/plphys/kiac400 (PMC9806577; doi:10.1093/plphys/kiac400)
Supplement: kiac400_Supplementary_Data [file kiac400_supplementary_data.zip › kiac400_Supplementary_Data/Supplemental Table 2.xlsx]

## Sheet: Sheet1
Supplemental Table 2. General information of the RNA-seq data.
			Sample	Reads quality						Gene mapping			Genome mapping
				Total Raw Reads (M)	Total Clean Reads (M)	Total Clean Bases(Gb)	Clean_reads_q20	Clean_reads_q30	Clean_reads_ratio (%)	Total Mapping(%)	Total Mapping Bases (Gb)	Uniquely Mapping(%)	Total Mapping(%)	Total Mapping Bases (Gb)	Uniquely Mapping(%)
Wild type	Mock	2dpi	WTN2_1	63.68	57.77	8.67	98.5	95.61	90.72	92.17	7.99114	79.12	89.51	7.76052	75.67
			WTN2_2	63.67	58.18	8.73	98.59	95.89	91.37	92.75	8.09708	80.54	89.66	7.82732	77.56
			WTN2_3	63.67	57.71	8.66	98.56	95.83	90.64	91.67	7.93862	79.98	88.23	7.64072	78.01
		5 dpi	WTN5_1	63.68	58.43	8.76	98.64	96.02	91.77	92.88	8.13629	81.1	89.31	7.82356	78.04
			WTN5_2	63.67	58.28	8.74	98.62	95.99	91.53	92.3	8.06702	80.97	88.34	7.72092	78.94
			WTN5_3	63.67	57.74	8.66	98.58	95.88	90.69	91.45	7.91957	80.18	87.8	7.60348	78.11
		7 dpi	WTN7_1	63.67	58.13	8.72	98.59	95.92	91.29	92.48	8.06426	82.12	87.54	7.63349	79.75
			WTN7_2	63.67	57.74	8.66	98.59	95.91	90.68	93.07	8.05986	82.01	88.93	7.70134	79.15
			WTN7_3	65.31	58.9	8.84	98.55	95.8	90.19	90.94	8.0391	79.94	86.84	7.67666	77.49
	Ec inoculation	2 dpi	WTY2_1	63.68	57.8	8.67	98.49	95.63	90.77	92.04	7.97987	80.51	88.2	7.64694	78.87
			WTY2_2	63.68	58.01	8.7	98.52	95.7	91.1	92.63	8.05881	79.57	88.95	7.73865	76.69
			WTY2_3	63.68	58.06	8.71	98.52	95.71	91.18	91.62	7.9801	79.78	87.91	7.65696	77.26
		5 dpi	WTY5_1	63.68	57.97	8.7	98.52	95.69	91.03	92.28	8.02836	80.49	87.78	7.63686	78.66
			WTY5_2	63.68	58.3	8.74	98.58	95.9	91.56	92.17	8.05566	80.91	87.89	7.68159	78.32
			WTY5_3	63.68	58.2	8.73	98.55	95.8	91.41	87.59	7.64661	75.78	83.69	7.30614	75.18
		7 dpi	WTY7_1	63.68	57.96	8.69	98.5	95.67	91.03	86.02	7.47514	74.51	82.5	7.16925	74.25
			WTY7_2	65.31	57.74	8.66	98.26	95.03	88.41	90.65	7.85029	79.58	86.31	7.47445	79.09
			WTY7_3	65.31	58.89	8.83	98.41	95.46	90.17	92.71	8.18629	80.65	88.57	7.82073	80.89
ech	Mock	2 dpi	echN2_1	66.95	58.71	8.81	98.44	95.24	87.69	90.93	8.01093	78.21	87.33	7.69377	77.35
			echN2_2	65.31	59.08	8.86	98.48	95.69	90.46	92.89	8.23005	80.76	88.43	7.8349	77.91
		5 dpi	echN5_1	70.21	57.84	8.68	98.21	94.7	82.39	92.13	7.99688	79.39	87.78	7.6193	78.91
			echN5_3	70.2	58.25	8.74	98.14	94.53	82.97	92.85	8.11509	79.15	89.18	7.79433	79.2
		7 dpi	echN7_2	75.11	58.71	8.81	97.81	93.44	78.17	92.47	8.14661	79.12	88.2	7.77042	78.82
			echN7_3	76.74	59.75	8.96	97.8	93.41	77.86	92.37	8.27635	78.05	88.58	7.93677	78.29
	Ec inoculation	2 dpi	echY2_2	73.47	58.68	8.8	97.81	93.41	79.87	92.82	8.16816	78.12	89.67	7.89096	78.08
			echY2_3	71.84	58.06	8.71	98	94.2	80.82	91.8	7.99578	78.11	88.05	7.66916	78.01
		5 dpi	echY5_1	73.47	58.95	8.84	97.91	94.02	80.23	92.84	8.20706	78.27	88.77	7.84727	79.67
			echY5_2	70.2	58.79	8.82	98.23	94.81	83.74	93.37	8.23523	80.26	89.75	7.91595	79.68
			echY5_3	70.2	58	8.7	98.16	94.63	82.61	92.6	8.0562	79.91	88.52	7.70124	78.76
		7 dpi	echY7_1	73.48	58.8	8.82	97.9	93.67	80.03	92.05	8.11881	79.38	87.43	7.71133	78.22
			echY7_2	71.84	57.71	8.66	98.02	94.31	80.33	92.43	8.00444	78.09	88.82	7.69181	78.6
			echY7_3	70.2	58.33	8.75	98.25	94.89	83.08	91.72	8.0255	79.16	87.55	7.66062	77.8
