# Supplementary material for: The plant trans-Golgi network component ECHIDNA regulates defense, cell death, and endoplasmic reticulum stress
Source: Plant Physiol. 2022 Aug 26;191(1):558–74. doi: 10.1093/plphys/kiac400 (PMC9806577; doi:10.1093/plphys/kiac400)
Supplement: kiac400_Supplementary_Data [file kiac400_supplementary_data.zip › kiac400_Supplementary_Data/Supplemental Table 3.xlsx]

## Sheet: Sheet1
Supplemental Table 3. Correlations between replicates based on RNA-seq data.
Correlation index			Sample_name	Wild type																		ech
				Mock									Ec inoculation									Mock						Ec inoculation
				2dpi			5 dpi			7 dpi			2 dpi			5 dpi			7 dpi			2 dpi		5 dpi		7 dpi		2 dpi		5 dpi			7 dpi
				WTN2_1	WTN2_2	WTN2_3	WTN5_1	WTN5_2	WTN5_3	WTN7_1	WTN7_2	WTN7_3	WTY2_1	WTY2_2	WTY2_3	WTY5_1	WTY5_2	WTY5_3	WTY7_1	WTY7_2	WTY7_3	echN2_1	echN2_2	echN5_1	echN5_3	echN7_2	echN7_3	echY2_2	echY2_3	echY5_1	echY5_2	echY5_3	echY7_1	echY7_2	echY7_3
Wild type	Mock	2dpi	WTN2_1	1	0.996573	0.977828	0.977075	0.969969	0.973339	0.90277	0.929506	0.965245	0.97037	0.98595	0.975549	0.957364	0.947913	0.921171	0.887808	0.894048	0.859141	0.95431	0.971951	0.952961	0.957544	0.958082	0.967711	0.96889	0.971647	0.938035	0.954856	0.941521	0.946944	0.941653	0.963585
			WTN2_2	0.996573	1	0.985968	0.975764	0.978225	0.979929	0.913781	0.932116	0.973913	0.978516	0.990197	0.979634	0.966513	0.95489	0.929013	0.892801	0.906299	0.871683	0.96315	0.981168	0.964351	0.964897	0.969281	0.976629	0.972517	0.980804	0.950038	0.96218	0.948147	0.958448	0.951293	0.974237
			WTN2_3	0.977828	0.985968	1	0.97497	0.991258	0.989509	0.938431	0.946001	0.98863	0.986116	0.98188	0.972342	0.976337	0.964346	0.948298	0.911264	0.921284	0.900889	0.969401	0.977521	0.968216	0.967962	0.960051	0.982216	0.971164	0.974478	0.952813	0.963707	0.951799	0.951832	0.968111	0.972808
		5 dpi	WTN5_1	0.977075	0.975764	0.97497	1	0.978892	0.978348	0.954497	0.97568	0.980713	0.978139	0.971899	0.977154	0.969175	0.974632	0.953294	0.93965	0.940306	0.918704	0.95741	0.965544	0.960192	0.970062	0.960039	0.976475	0.97696	0.966676	0.950532	0.966124	0.959705	0.951386	0.957584	0.957151
			WTN5_2	0.969969	0.978225	0.991258	0.978892	1	0.990577	0.958028	0.955582	0.988472	0.987452	0.974283	0.971864	0.987318	0.966767	0.949199	0.918472	0.942633	0.921619	0.958947	0.968054	0.974138	0.967314	0.964526	0.980572	0.965391	0.970264	0.954747	0.964899	0.950054	0.954096	0.963034	0.974761
			WTN5_3	0.973339	0.979929	0.989509	0.978348	0.990577	1	0.935948	0.944113	0.992152	0.980404	0.973819	0.961076	0.965844	0.962113	0.947522	0.910259	0.925889	0.903534	0.966554	0.973662	0.98237	0.981282	0.96876	0.988135	0.969308	0.976588	0.959166	0.964592	0.949559	0.954719	0.96487	0.974144
		7 dpi	WTN7_1	0.90277	0.913781	0.938431	0.954497	0.958028	0.935948	1	0.983297	0.955632	0.953167	0.912882	0.93864	0.965546	0.948617	0.927863	0.930356	0.965927	0.959078	0.920517	0.92179	0.931223	0.924621	0.929362	0.941292	0.931156	0.920792	0.923803	0.929901	0.92358	0.921029	0.932786	0.921126
			WTN7_2	0.929506	0.932116	0.946001	0.97568	0.955582	0.944113	0.983297	1	0.96587	0.952811	0.925129	0.946244	0.954757	0.950469	0.924629	0.928917	0.948467	0.940026	0.929596	0.931058	0.93137	0.932284	0.931291	0.949134	0.943825	0.928	0.918066	0.931822	0.926501	0.91859	0.931352	0.917259
			WTN7_3	0.965245	0.973913	0.98863	0.980713	0.988472	0.992152	0.955632	0.96587	1	0.977814	0.965576	0.960527	0.967094	0.965137	0.948939	0.918406	0.937147	0.920616	0.967531	0.973751	0.980198	0.977958	0.969882	0.990222	0.96848	0.972595	0.958609	0.962875	0.950877	0.955797	0.965994	0.966309
	Ec inoculation	2 dpi	WTY2_1	0.97037	0.978516	0.986116	0.978139	0.987452	0.980404	0.953167	0.952811	0.977814	1	0.986631	0.988192	0.988991	0.982838	0.966306	0.940235	0.953984	0.933837	0.965052	0.978051	0.965894	0.970936	0.968835	0.979062	0.982515	0.981057	0.968773	0.978918	0.9697	0.968563	0.976161	0.98321
			WTY2_2	0.98595	0.990197	0.98188	0.971899	0.974283	0.973819	0.912882	0.925129	0.965576	0.986631	1	0.989502	0.974128	0.975808	0.957194	0.922308	0.916949	0.889224	0.964055	0.983269	0.955055	0.967198	0.96579	0.974446	0.984328	0.983446	0.963816	0.97563	0.968378	0.969097	0.970313	0.982947
			WTY2_3	0.975549	0.979634	0.972342	0.977154	0.971864	0.961076	0.93864	0.946244	0.960527	0.988192	0.989502	1	0.984468	0.984276	0.963025	0.946879	0.947667	0.9214	0.958584	0.973586	0.949967	0.961458	0.967668	0.969964	0.986094	0.978731	0.965502	0.981979	0.976711	0.972666	0.968985	0.979063
		5 dpi	WTY5_1	0.957364	0.966513	0.976337	0.969175	0.987318	0.965844	0.965546	0.954757	0.967094	0.988991	0.974128	0.984468	1	0.975975	0.956866	0.937819	0.960196	0.939632	0.948537	0.961097	0.953053	0.950159	0.958569	0.965549	0.966662	0.964667	0.955753	0.96947	0.959429	0.959369	0.964169	0.974877
			WTY5_2	0.947913	0.95489	0.964346	0.974632	0.966767	0.962113	0.948617	0.950469	0.965137	0.982838	0.975808	0.984276	0.975975	1	0.990062	0.974155	0.961452	0.948796	0.959966	0.968818	0.953545	0.973664	0.963634	0.975062	0.988227	0.973725	0.979728	0.988369	0.990048	0.97603	0.986043	0.974806
			WTY5_3	0.921171	0.929013	0.948298	0.953294	0.949199	0.947522	0.927863	0.924629	0.948939	0.966306	0.957194	0.963025	0.956866	0.990062	1	0.982614	0.952862	0.942912	0.945832	0.950496	0.937891	0.965218	0.944295	0.96049	0.975915	0.957824	0.973848	0.979111	0.982926	0.962344	0.982482	0.962176
		7 dpi	WTY7_1	0.887808	0.892801	0.911264	0.93965	0.918472	0.910259	0.930356	0.928917	0.918406	0.940235	0.922308	0.946879	0.937819	0.974155	0.982614	1	0.963362	0.959016	0.912329	0.911164	0.899792	0.932798	0.913413	0.927246	0.954808	0.922801	0.942973	0.957472	0.963882	0.931707	0.954482	0.928087
			WTY7_2	0.894048	0.906299	0.921284	0.940306	0.942633	0.925889	0.965927	0.948467	0.937147	0.953984	0.916949	0.947667	0.960196	0.961452	0.952862	0.963362	1	0.985427	0.914828	0.920163	0.934612	0.936874	0.943544	0.939862	0.943456	0.937077	0.950276	0.956962	0.948959	0.945907	0.94432	0.945264
			WTY7_3	0.859141	0.871683	0.900889	0.918704	0.921619	0.903534	0.959078	0.940026	0.920616	0.933837	0.889224	0.9214	0.939632	0.948796	0.942912	0.959016	0.985427	1	0.896783	0.896064	0.907958	0.91555	0.912213	0.918713	0.924274	0.907355	0.928356	0.934547	0.93001	0.919278	0.934653	0.917367
ech	Mock	2 dpi	echN2_1	0.95431	0.96315	0.969401	0.95741	0.958947	0.966554	0.920517	0.929596	0.967531	0.965052	0.964055	0.958584	0.948537	0.959966	0.945832	0.912329	0.914828	0.896783	1	0.981503	0.974623	0.978608	0.97421	0.985197	0.979414	0.983615	0.970143	0.971201	0.965201	0.968664	0.982098	0.970893
			echN2_2	0.971951	0.981168	0.977521	0.965544	0.968054	0.973662	0.92179	0.931058	0.973751	0.978051	0.983269	0.973586	0.961097	0.968818	0.950496	0.911164	0.920163	0.896064	0.981503	1	0.975649	0.98038	0.982804	0.98667	0.983408	0.992268	0.978867	0.976594	0.970838	0.984066	0.976897	0.982628
		5 dpi	echN5_1	0.952961	0.964351	0.968216	0.960192	0.974138	0.98237	0.931223	0.93137	0.980198	0.965894	0.955055	0.949967	0.953053	0.953545	0.937891	0.899792	0.934612	0.907958	0.974623	0.975649	1	0.989139	0.989451	0.991589	0.965656	0.984971	0.976979	0.971196	0.955471	0.974539	0.965145	0.978722
			echN5_3	0.957544	0.964897	0.967962	0.970062	0.967314	0.981282	0.924621	0.932284	0.977958	0.970936	0.967198	0.961458	0.950159	0.973664	0.965218	0.932798	0.936874	0.91555	0.978608	0.98038	0.989139	1	0.985948	0.993635	0.985102	0.989242	0.987667	0.984232	0.976118	0.980751	0.980614	0.98002
		7 dpi	echN7_2	0.958082	0.969281	0.960051	0.960039	0.964526	0.96876	0.929362	0.931291	0.969882	0.968835	0.96579	0.967668	0.958569	0.963634	0.944295	0.913413	0.943544	0.912213	0.97421	0.982804	0.989451	0.985948	1	0.989572	0.975936	0.992584	0.985936	0.980006	0.967533	0.991149	0.967965	0.985778
			echN7_3	0.967711	0.976629	0.982216	0.976475	0.980572	0.988135	0.941292	0.949134	0.990222	0.979062	0.974446	0.969964	0.965549	0.975062	0.96049	0.927246	0.939862	0.918713	0.985197	0.98667	0.991589	0.993635	0.989572	1	0.98447	0.991274	0.982817	0.982611	0.972804	0.980907	0.982625	0.984493
	Ec inoculation	2 dpi	echY2_2	0.96889	0.972517	0.971164	0.97696	0.965391	0.969308	0.931156	0.943825	0.96848	0.982515	0.984328	0.986094	0.966662	0.988227	0.975915	0.954808	0.943456	0.924274	0.979414	0.983408	0.965656	0.985102	0.975936	0.98447	1	0.989422	0.983685	0.992383	0.989727	0.981773	0.98844	0.982585
			echY2_3	0.971647	0.980804	0.974478	0.966676	0.970264	0.976588	0.920792	0.928	0.972595	0.981057	0.983446	0.978731	0.964667	0.973725	0.957824	0.922801	0.937077	0.907355	0.983615	0.992268	0.984971	0.989242	0.992584	0.991274	0.989422	1	0.988018	0.988426	0.97851	0.990455	0.980658	0.992824
		5 dpi	echY5_1	0.938035	0.950038	0.952813	0.950532	0.954747	0.959166	0.923803	0.918066	0.958609	0.968773	0.963816	0.965502	0.955753	0.979728	0.973848	0.942973	0.950276	0.928356	0.970143	0.978867	0.976979	0.987667	0.985936	0.982817	0.983685	0.988018	1	0.991597	0.987491	0.994649	0.986208	0.986334
			echY5_2	0.954856	0.96218	0.963707	0.966124	0.964899	0.964592	0.929901	0.931822	0.962875	0.978918	0.97563	0.981979	0.96947	0.988369	0.979111	0.957472	0.956962	0.934547	0.971201	0.976594	0.971196	0.984232	0.980006	0.982611	0.992383	0.988426	0.991597	1	0.995966	0.988755	0.988685	0.989577
			echY5_3	0.941521	0.948147	0.951799	0.959705	0.950054	0.949559	0.92358	0.926501	0.950877	0.9697	0.968378	0.976711	0.959429	0.990048	0.982926	0.963882	0.948959	0.93001	0.965201	0.970838	0.955471	0.976118	0.967533	0.972804	0.989727	0.97851	0.987491	0.995966	1	0.983905	0.987844	0.977886
		7 dpi	echY7_1	0.946944	0.958448	0.951832	0.951386	0.954096	0.954719	0.921029	0.91859	0.955797	0.968563	0.969097	0.972666	0.959369	0.97603	0.962344	0.931707	0.945907	0.919278	0.968664	0.984066	0.974539	0.980751	0.991149	0.980907	0.981773	0.990455	0.994649	0.988755	0.983905	1	0.978853	0.987928
			echY7_2	0.941653	0.951293	0.968111	0.957584	0.963034	0.96487	0.932786	0.931352	0.965994	0.976161	0.970313	0.968985	0.964169	0.986043	0.982482	0.954482	0.94432	0.934653	0.982098	0.976897	0.965145	0.980614	0.967965	0.982625	0.98844	0.980658	0.986208	0.988685	0.987844	0.978853	1	0.981712
			echY7_3	0.963585	0.974237	0.972808	0.957151	0.974761	0.974144	0.921126	0.917259	0.966309	0.98321	0.982947	0.979063	0.974877	0.974806	0.962176	0.928087	0.945264	0.917367	0.970893	0.982628	0.978722	0.98002	0.985778	0.984493	0.982585	0.992824	0.986334	0.989577	0.977886	0.987928	0.981712	1

## Sheet: Sheet2
			Sample_name	Wild type																		ech
				Mock									Ec inoculation									Mock						Ec inoculation
				2dpi			5 dpi			7 dpi			2 dpi			5 dpi			7 dpi			2 dpi		5 dpi		7 dpi		2 dpi		5 dpi			7 dpi
				WTN2_1	WTN2_2	WTN2_3	WTN5_1	WTN5_2	WTN5_3	WTN7_1	WTN7_2	WTN7_3	WTY2_1	WTY2_2	WTY2_3	WTY5_1	WTY5_2	WTY5_3	WTY7_1	WTY7_2	WTY7_3	echN2_1	echN2_2	echN5_1	echN5_3	echN7_2	echN7_3	echY2_2	echY2_3	echY5_1	echY5_2	echY5_3	echY7_1	echY7_2	echY7_3
Wild type	Mock	2dpi	WTN2_1	1	0.996573	0.977828	0.977075	0.969969	0.973339	0.90277	0.929506	0.965245	0.97037	0.98595	0.975549	0.957364	0.947913	0.921171	0.887808	0.894048	0.859141	0.95431	0.971951	0.952961	0.957544	0.958082	0.967711	0.96889	0.971647	0.938035	0.954856	0.941521	0.946944	0.941653	0.963585
			WTN2_2	0.996573	1	0.985968	0.975764	0.978225	0.979929	0.913781	0.932116	0.973913	0.978516	0.990197	0.979634	0.966513	0.95489	0.929013	0.892801	0.906299	0.871683	0.96315	0.981168	0.964351	0.964897	0.969281	0.976629	0.972517	0.980804	0.950038	0.96218	0.948147	0.958448	0.951293	0.974237
			WTN2_3	0.977828	0.985968	1	0.97497	0.991258	0.989509	0.938431	0.946001	0.98863	0.986116	0.98188	0.972342	0.976337	0.964346	0.948298	0.911264	0.921284	0.900889	0.969401	0.977521	0.968216	0.967962	0.960051	0.982216	0.971164	0.974478	0.952813	0.963707	0.951799	0.951832	0.968111	0.972808
		5 dpi	WTN5_1	0.977075	0.975764	0.97497	1	0.978892	0.978348	0.954497	0.97568	0.980713	0.978139	0.971899	0.977154	0.969175	0.974632	0.953294	0.93965	0.940306	0.918704	0.95741	0.965544	0.960192	0.970062	0.960039	0.976475	0.97696	0.966676	0.950532	0.966124	0.959705	0.951386	0.957584	0.957151
			WTN5_2	0.969969	0.978225	0.991258	0.978892	1	0.990577	0.958028	0.955582	0.988472	0.987452	0.974283	0.971864	0.987318	0.966767	0.949199	0.918472	0.942633	0.921619	0.958947	0.968054	0.974138	0.967314	0.964526	0.980572	0.965391	0.970264	0.954747	0.964899	0.950054	0.954096	0.963034	0.974761
			WTN5_3	0.973339	0.979929	0.989509	0.978348	0.990577	1	0.935948	0.944113	0.992152	0.980404	0.973819	0.961076	0.965844	0.962113	0.947522	0.910259	0.925889	0.903534	0.966554	0.973662	0.98237	0.981282	0.96876	0.988135	0.969308	0.976588	0.959166	0.964592	0.949559	0.954719	0.96487	0.974144
		7 dpi	WTN7_1	0.90277	0.913781	0.938431	0.954497	0.958028	0.935948	1	0.983297	0.955632	0.953167	0.912882	0.93864	0.965546	0.948617	0.927863	0.930356	0.965927	0.959078	0.920517	0.92179	0.931223	0.924621	0.929362	0.941292	0.931156	0.920792	0.923803	0.929901	0.92358	0.921029	0.932786	0.921126
			WTN7_2	0.929506	0.932116	0.946001	0.97568	0.955582	0.944113	0.983297	1	0.96587	0.952811	0.925129	0.946244	0.954757	0.950469	0.924629	0.928917	0.948467	0.940026	0.929596	0.931058	0.93137	0.932284	0.931291	0.949134	0.943825	0.928	0.918066	0.931822	0.926501	0.91859	0.931352	0.917259
			WTN7_3	0.965245	0.973913	0.98863	0.980713	0.988472	0.992152	0.955632	0.96587	1	0.977814	0.965576	0.960527	0.967094	0.965137	0.948939	0.918406	0.937147	0.920616	0.967531	0.973751	0.980198	0.977958	0.969882	0.990222	0.96848	0.972595	0.958609	0.962875	0.950877	0.955797	0.965994	0.966309
	Ec inoculation	2 dpi	WTY2_1	0.97037	0.978516	0.986116	0.978139	0.987452	0.980404	0.953167	0.952811	0.977814	1	0.986631	0.988192	0.988991	0.982838	0.966306	0.940235	0.953984	0.933837	0.965052	0.978051	0.965894	0.970936	0.968835	0.979062	0.982515	0.981057	0.968773	0.978918	0.9697	0.968563	0.976161	0.98321
			WTY2_2	0.98595	0.990197	0.98188	0.971899	0.974283	0.973819	0.912882	0.925129	0.965576	0.986631	1	0.989502	0.974128	0.975808	0.957194	0.922308	0.916949	0.889224	0.964055	0.983269	0.955055	0.967198	0.96579	0.974446	0.984328	0.983446	0.963816	0.97563	0.968378	0.969097	0.970313	0.982947
			WTY2_3	0.975549	0.979634	0.972342	0.977154	0.971864	0.961076	0.93864	0.946244	0.960527	0.988192	0.989502	1	0.984468	0.984276	0.963025	0.946879	0.947667	0.9214	0.958584	0.973586	0.949967	0.961458	0.967668	0.969964	0.986094	0.978731	0.965502	0.981979	0.976711	0.972666	0.968985	0.979063
		5 dpi	WTY5_1	0.957364	0.966513	0.976337	0.969175	0.987318	0.965844	0.965546	0.954757	0.967094	0.988991	0.974128	0.984468	1	0.975975	0.956866	0.937819	0.960196	0.939632	0.948537	0.961097	0.953053	0.950159	0.958569	0.965549	0.966662	0.964667	0.955753	0.96947	0.959429	0.959369	0.964169	0.974877
			WTY5_2	0.947913	0.95489	0.964346	0.974632	0.966767	0.962113	0.948617	0.950469	0.965137	0.982838	0.975808	0.984276	0.975975	1	0.990062	0.974155	0.961452	0.948796	0.959966	0.968818	0.953545	0.973664	0.963634	0.975062	0.988227	0.973725	0.979728	0.988369	0.990048	0.97603	0.986043	0.974806
			WTY5_3	0.921171	0.929013	0.948298	0.953294	0.949199	0.947522	0.927863	0.924629	0.948939	0.966306	0.957194	0.963025	0.956866	0.990062	1	0.982614	0.952862	0.942912	0.945832	0.950496	0.937891	0.965218	0.944295	0.96049	0.975915	0.957824	0.973848	0.979111	0.982926	0.962344	0.982482	0.962176
		7 dpi	WTY7_1	0.887808	0.892801	0.911264	0.93965	0.918472	0.910259	0.930356	0.928917	0.918406	0.940235	0.922308	0.946879	0.937819	0.974155	0.982614	1	0.963362	0.959016	0.912329	0.911164	0.899792	0.932798	0.913413	0.927246	0.954808	0.922801	0.942973	0.957472	0.963882	0.931707	0.954482	0.928087
			WTY7_2	0.894048	0.906299	0.921284	0.940306	0.942633	0.925889	0.965927	0.948467	0.937147	0.953984	0.916949	0.947667	0.960196	0.961452	0.952862	0.963362	1	0.985427	0.914828	0.920163	0.934612	0.936874	0.943544	0.939862	0.943456	0.937077	0.950276	0.956962	0.948959	0.945907	0.94432	0.945264
			WTY7_3	0.859141	0.871683	0.900889	0.918704	0.921619	0.903534	0.959078	0.940026	0.920616	0.933837	0.889224	0.9214	0.939632	0.948796	0.942912	0.959016	0.985427	1	0.896783	0.896064	0.907958	0.91555	0.912213	0.918713	0.924274	0.907355	0.928356	0.934547	0.93001	0.919278	0.934653	0.917367
ech	Mock	2 dpi	echN2_1	0.95431	0.96315	0.969401	0.95741	0.958947	0.966554	0.920517	0.929596	0.967531	0.965052	0.964055	0.958584	0.948537	0.959966	0.945832	0.912329	0.914828	0.896783	1	0.981503	0.974623	0.978608	0.97421	0.985197	0.979414	0.983615	0.970143	0.971201	0.965201	0.968664	0.982098	0.970893
			echN2_2	0.971951	0.981168	0.977521	0.965544	0.968054	0.973662	0.92179	0.931058	0.973751	0.978051	0.983269	0.973586	0.961097	0.968818	0.950496	0.911164	0.920163	0.896064	0.981503	1	0.975649	0.98038	0.982804	0.98667	0.983408	0.992268	0.978867	0.976594	0.970838	0.984066	0.976897	0.982628
		5 dpi	echN5_1	0.952961	0.964351	0.968216	0.960192	0.974138	0.98237	0.931223	0.93137	0.980198	0.965894	0.955055	0.949967	0.953053	0.953545	0.937891	0.899792	0.934612	0.907958	0.974623	0.975649	1	0.989139	0.989451	0.991589	0.965656	0.984971	0.976979	0.971196	0.955471	0.974539	0.965145	0.978722
			echN5_3	0.957544	0.964897	0.967962	0.970062	0.967314	0.981282	0.924621	0.932284	0.977958	0.970936	0.967198	0.961458	0.950159	0.973664	0.965218	0.932798	0.936874	0.91555	0.978608	0.98038	0.989139	1	0.985948	0.993635	0.985102	0.989242	0.987667	0.984232	0.976118	0.980751	0.980614	0.98002
		7 dpi	echN7_2	0.958082	0.969281	0.960051	0.960039	0.964526	0.96876	0.929362	0.931291	0.969882	0.968835	0.96579	0.967668	0.958569	0.963634	0.944295	0.913413	0.943544	0.912213	0.97421	0.982804	0.989451	0.985948	1	0.989572	0.975936	0.992584	0.985936	0.980006	0.967533	0.991149	0.967965	0.985778
			echN7_3	0.967711	0.976629	0.982216	0.976475	0.980572	0.988135	0.941292	0.949134	0.990222	0.979062	0.974446	0.969964	0.965549	0.975062	0.96049	0.927246	0.939862	0.918713	0.985197	0.98667	0.991589	0.993635	0.989572	1	0.98447	0.991274	0.982817	0.982611	0.972804	0.980907	0.982625	0.984493
	Ec inoculation	2 dpi	echY2_2	0.96889	0.972517	0.971164	0.97696	0.965391	0.969308	0.931156	0.943825	0.96848	0.982515	0.984328	0.986094	0.966662	0.988227	0.975915	0.954808	0.943456	0.924274	0.979414	0.983408	0.965656	0.985102	0.975936	0.98447	1	0.989422	0.983685	0.992383	0.989727	0.981773	0.98844	0.982585
			echY2_3	0.971647	0.980804	0.974478	0.966676	0.970264	0.976588	0.920792	0.928	0.972595	0.981057	0.983446	0.978731	0.964667	0.973725	0.957824	0.922801	0.937077	0.907355	0.983615	0.992268	0.984971	0.989242	0.992584	0.991274	0.989422	1	0.988018	0.988426	0.97851	0.990455	0.980658	0.992824
		5 dpi	echY5_1	0.938035	0.950038	0.952813	0.950532	0.954747	0.959166	0.923803	0.918066	0.958609	0.968773	0.963816	0.965502	0.955753	0.979728	0.973848	0.942973	0.950276	0.928356	0.970143	0.978867	0.976979	0.987667	0.985936	0.982817	0.983685	0.988018	1	0.991597	0.987491	0.994649	0.986208	0.986334
			echY5_2	0.954856	0.96218	0.963707	0.966124	0.964899	0.964592	0.929901	0.931822	0.962875	0.978918	0.97563	0.981979	0.96947	0.988369	0.979111	0.957472	0.956962	0.934547	0.971201	0.976594	0.971196	0.984232	0.980006	0.982611	0.992383	0.988426	0.991597	1	0.995966	0.988755	0.988685	0.989577
			echY5_3	0.941521	0.948147	0.951799	0.959705	0.950054	0.949559	0.92358	0.926501	0.950877	0.9697	0.968378	0.976711	0.959429	0.990048	0.982926	0.963882	0.948959	0.93001	0.965201	0.970838	0.955471	0.976118	0.967533	0.972804	0.989727	0.97851	0.987491	0.995966	1	0.983905	0.987844	0.977886
		7 dpi	echY7_1	0.946944	0.958448	0.951832	0.951386	0.954096	0.954719	0.921029	0.91859	0.955797	0.968563	0.969097	0.972666	0.959369	0.97603	0.962344	0.931707	0.945907	0.919278	0.968664	0.984066	0.974539	0.980751	0.991149	0.980907	0.981773	0.990455	0.994649	0.988755	0.983905	1	0.978853	0.987928
			echY7_2	0.941653	0.951293	0.968111	0.957584	0.963034	0.96487	0.932786	0.931352	0.965994	0.976161	0.970313	0.968985	0.964169	0.986043	0.982482	0.954482	0.94432	0.934653	0.982098	0.976897	0.965145	0.980614	0.967965	0.982625	0.98844	0.980658	0.986208	0.988685	0.987844	0.978853	1	0.981712
			echY7_3	0.963585	0.974237	0.972808	0.957151	0.974761	0.974144	0.921126	0.917259	0.966309	0.98321	0.982947	0.979063	0.974877	0.974806	0.962176	0.928087	0.945264	0.917367	0.970893	0.982628	0.978722	0.98002	0.985778	0.984493	0.982585	0.992824	0.986334	0.989577	0.977886	0.987928	0.981712	1
