# Supplementary material for: The plant trans-Golgi network component ECHIDNA regulates defense, cell death, and endoplasmic reticulum stress
Source: Plant Physiol. 2022 Aug 26;191(1):558–74. doi: 10.1093/plphys/kiac400 (PMC9806577; doi:10.1093/plphys/kiac400)
Supplement: kiac400_Supplementary_Data [file kiac400_supplementary_data.zip › kiac400_Supplementary_Data/Supplemental Table 4.xlsx]

## Sheet: Sheet1
Supplemental Table 4. The expression profile of genes involved in SA signaling pathway before and after Ec inoculations.
SA pathway		Gene name	Gene ID	Ec non-inoculation			Ec Inoculation
				2 dpi	5 dpi	7 dpi	2 dpi	5 dpi	7 dpi
SA biosynthesis	ICS1 pathway	ICS1/SID2	AT1G74710	1.54179	1.17553	1.53223	0.42167	-0.101	-0.40156
		EDS5	AT4G39030	1.35104	0.85367	1.31362	0.15409	-0.08749	-1.04125
		EPS1	AT5G67160	0.17198	-0.1234	-1.06936	-0.46892	-0.66916	-1.38607
		PBS3	AT5G13320	1.37869	-0.19338	-0.21089	-0.05068	-0.52187	-1.10468
	PAL pathway	PAL1	AT2G37040	-0.07793	-0.43381	-0.09053	-0.38312	0.05236	-0.59596
		PAL2	AT3G53260	-0.31922	-0.20765	0.29857	-0.30832	0.06045	0.18161
		PAL3	AT5G04230	-0.66488	-0.55779	-0.07947	-0.1758	0.58747	0.20359
		PAL4	AT3G10340	-1.66971	-1.94231	-0.74442	-0.88558	-0.14898	-1.12448
		ADT1	AT1G11790	0.19328	0.08392	0.53621	0.24325	0.25301	0.30684
ICS1 pathway regulatory genes	positive	CPK4	AT4G09570	1.03588	1.10111	1.35462	0.64531	0.31254	0.57705
	positive	CPK5	AT4G35310	0.3267	-0.40507	0.59787	0.28499	0.16177	0.17414
	positive	CPK6	AT2G17290	0.98457	-0.02313	-0.09409	-0.37916	-0.08036	-0.41487
	positive	CPK11	AT1G35670	0.98949	0.22553	0.47054	0.20481	0.24445	0.52543
	positive	WRKY8	AT5G46350	2.45276	2.15345	0.35216	1.56211	0.58984	-0.67364
	positive	WRKY28	AT4G18170	1.95971	2.80298	1.79863	1.93725	1.33763	1.12667
	positive	WRKY46	AT2G46400	0.99053	0.69832	0.54816	0.03727	-0.33123	-0.41121
	positive	WRKY33	AT2G38470	-1.62082	-1.06384	0.63703	-1.18965	-0.29061	0.28386
	positive	WRKY48	AT5G49520	2.4503	1.2846	1.60764	1.29808	1.66109	1.0649
	positive	WRKY75	AT5G13080	2.85354	1.7692	0.85828	0.08765	-0.02915	-1.0819
	positive	CBP60g	AT5G26920	-0.22279	0.12054	1.04014	-0.76698	-0.20595	-0.28447
	positive	GTL1	AT1G33240	-0.93632	-0.51298	-0.2854	0.58154	0.41556	0.11659
	positive	NTL9	AT4G35580	1.00462	0.57278	0.21592	0.1799	-0.07178	-0.19994
	positive	SARD1	AT1G73805	0.5051	0.97949	1.69801	-0.65216	0.13257	-0.21068
	positive	TCP21/CHE	AT5G08330	-0.04021	0.60028	1.09786	0.27517	1.45302	1.49247
	positive	TCP8	AT1G58100	-0.68613	0.06319	0.13182	-0.19033	0.15709	-0.24952
	positive	TCP9	AT2G45680	0.08817	0.13399	0.07158	0.33912	0.72989	-0.42124
	negative	TGA1	AT5G65210	1.50819	-0.93558	-1.06492	0.01048	-2.16109	-2.04567
	negative	TGA4	AT5G10030	-0.49214	0.10403	-0.92636	-1.07589	-0.73268	0.21838
	negative	ANAC019	AT1G52890	0.48863	-0.21281	-0.31082	-0.79066	-0.94682	-1.65821
	negative	ANAC055	AT3G15500	-0.97661	-0.5734	-0.90016	-1.33889	0.40682	-0.85436
	negative	ANAC072	AT4G27410	-0.42368	-0.5959	-0.8794	-1.49937	-0.13204	-1.46057
	negative	CATMA1	AT5G09410	-0.00192	-0.57701	-0.03153	1.14337	-0.58513	0.10708
	negative	CATMA2	AT5G64220	0.52854	0.14197	0.32295	-0.36847	0.25976	-0.19642
	negative	CATMA3	AT2G22300	0.68487	0.45066	-0.76077	0.09455	-0.83347	-0.87822
	negative	CBP60a	AT5G62570	0.28751	-0.33453	-0.53805	-0.69125	-0.96683	-0.08297
	negative	EDR1	AT1G08720	0.6107	0.17974	-0.09284	0.1376	-0.48973	-0.37219
	negative	EIL1	AT2G27050	0.38839	0.54151	0.38681	0.53581	0.32486	0.80745
	negative	EIN3	AT3G20770	0.55921	0.14139	-0.00645	-0.12814	-0.26132	-0.30638
	negative	WRKY18	AT4G31800	0.2869	-1.53406	-0.28778	-0.66791	-1.72533	-1.49592
	negative	WRKY40	AT1G80840	-1.10126	-0.94348	0.42644	-1.22372	-1.03751	-0.2614
	negative	WRKY54	AT2G40750	-0.98331	-0.59898	0.09717	-1.23505	-1.08297	-1.26179
	negative	WRKY70	AT3G56400	-0.31247	0.02273	0.57323	-0.44934	-0.49557	-0.82797
SA responsive gene		NPR1	AT1G64280	0.17934	0.22482	0.19193	-0.02141	0.24742	-0.05311
		NPR3	AT5G45110	0.49377	0.22125	0.66216	-0.22319	0.02663	-0.25083
		NPR4	AT4G19660	0.94126	0.25028	0.42484	0.1401	-0.26057	-0.1777
		EDS1	AT3G48090	0.22987	0.63586	0.70912	-0.52554	-0.3015	-0.41038
		PAD4	AT3G52430	0.19595	-0.10095	-0.05116	-0.25826	-0.31901	-0.36101
		PR1	AT2G14610	3.0244	2.16513	3.05837	1.84938	1.6561	0.24649
		PR2/BGL2	AT3G57260	2.13232	1.87821	1.32202	-0.70286	-0.85303	-2.09498
		TGA2	AT5G06950	-0.74007	-1.2001	-1.28016	0.44591	0.63848	-0.79655
		TGA5	AT5G06960	0.46136	0.35508	-0.33483	-0.02008	-0.88125	-0.40629
		TGA6	AT3G12250	0.69705	0.14164	0.12061	0.87235	-0.46345	0.44136
		BG3	AT3G57240	1.60146	2.2019	3.01609	-0.71332	0.02626	0.23233
		PR4	AT3G04720	1.24017	0.09658	1.3792	-1.2954	1.22151	0.65474
		PR5	AT1G75040	0.8766	1.43302	0.74432	-1.02596	-1.02552	-2.54145
SA modification gene		BSMT1	AT3G11480	-3.09191	-1.87807	-3.07135	-1.80863	-1.62829	-3.05201
		DLO1	AT4G10500	2.39181	1.42486	1.08401	-1.4303	-1.31338	-2.15048
		DMR6	AT5G24530	1.99949	1.1317	1.36437	-0.15723	-0.2209	-0.88815
		UGT74F1	AT2G43840	0.76815	0.80577	1.21484	2.19868	0.347	0.80772
		SGT1	AT2G43820	1.14007	0.73646	0.43402	0.54849	0.42324	0.54852
		WES1	AT4G27260	-0.14185	0.96611	0.5106	0.94584	0.03237	0.53803
