# Supplementary material for: The plant trans-Golgi network component ECHIDNA regulates defense, cell death, and endoplasmic reticulum stress
Source: Plant Physiol. 2022 Aug 26;191(1):558–74. doi: 10.1093/plphys/kiac400 (PMC9806577; doi:10.1093/plphys/kiac400)
Supplement: kiac400_Supplementary_Data [file kiac400_supplementary_data.zip › kiac400_Supplementary_Data/Supplemental Table 5.xlsx]

## Sheet: Sheet3
Supplemental Table 5. The expression profile of genes involved in JA signaling pathway before and after Ec inoculations.
Gene name	Gene ID	Ec non-inoculation			Ec Inoculation
		2 dpi	5 dpi	7 dpi	2 dpi	5 dpi	7 dpi
OPR3	AT2G06050	-1.95224	-0.72891	0.40317	-2.07858	-1.3326	-0.92393
ACX1	AT4G16760	-0.09657	-0.24568	-0.67805	-0.43652	-0.46613	-0.8604
CYP82C2	AT4G31970	1.696	7.28803	-1.03426	5.52061	-2.51204	-3.2197
CYP94C1	AT2G27690	-0.35349	0.54898	1.70956	-0.50569	0.18201	0.84517
CYP94B3	AT3G48520	-5.88871	-4.38203	0.08122	-4.92315	-4.80304	-3.14422
JAR1	AT2G46370	-3.51108	-2.19872	1.89242	0.62662	-1.10225	1.51508
AO3	AT3G43600	0.34482	0.5651	0.14304	-0.18366	-0.37765	-0.06583
JAZ1	AT1G19180	1.35257	-0.82747	1.22283	-0.84586	-1.26489	0.1373
JAZ7	AT2G34600	-1.48773	-0.92875	1.38721	-1.23784	0.74111	0.67963
MYC2	AT1G32640	-2.42515	-0.89567	-1.18086	-1.71093	-1.66401	-1.48127
MYC3	AT5G46760	-0.10275	-0.10338	-0.03655	-0.13395	-0.18238	-0.41865
MYC4	AT4G17880	-0.81372	-0.74676	-0.97134	-0.70269	-1.08525	-1.0956
ERF1	AT3G23240	0.898	0.50186	1.07194	0.07381	-0.25192	0.1221
ERF2	AT5G47220	-1.01942	-0.47223	0.93485	-0.86878	-0.62605	0.38124
PFT1	AT1G25540	-0.14826	-0.50739	1.23767	-0.04034	-3.80295	-0.80021
PDF1.2a	AT5G44420	1.4379	1.21042	2.51216	-1.39532	0.7882	1.70948
