# Supplementary material for: The plant trans-Golgi network component ECHIDNA regulates defense, cell death, and endoplasmic reticulum stress
Source: Plant Physiol. 2022 Aug 26;191(1):558–74. doi: 10.1093/plphys/kiac400 (PMC9806577; doi:10.1093/plphys/kiac400)
Supplement: kiac400_Supplementary_Data [file kiac400_supplementary_data.zip › kiac400_Supplementary_Data/Supplemental Table 7.xlsx]

## Sheet: Sheet1
Supplemental Table 7. The expressions of ER stress indicative genes altered by ECH loss.
Gene name	Gene ID	ech vs Col-0, Log2(FC)	P value	FPKM value
				Col-0				ech
				WTN2_1	WTN2_2	WTN2_3	average	echN2_1	echN2_2	average
BiP1	AT5G28540	2.06774	0	13.25	23.53	27.17	21.317	88.07	87.59	87.83
BiP2	AT5G42020	2.32404	0	11.63	21.13	18.67	17.143	76.52	91.98	84.25
BiP3	AT1G09080	3.60639	0	0.04	0.22	1.32	0.527	5.41	6.99	6.2
bZIP17	AT2G40950	0.7969	0	2.41	5.93	5.29	4.543	7.95	7.57	7.76
bZIP28 (ATF6)	AT3G10800	0.47584	0	7.04	9.79	13.41	10.08	15.79	11.7	13.745
CNX1	AT5G61790	1.50403	0	40.57	57.72	36.03	44.773	123.01	126.14	124.575
CNX2	AT5G07340	1.04968	0	5.12	1.64	2.74	3.167	7.47	5.35	6.41
CRT	AT1G09210	1.86546	0	29.83	42.03	33.92	35.26	130.83	121.12	125.975
CRT3	AT1G08450	1.52285	0	23.35	37.91	86.16	49.14	166.69	106.56	136.625
eIF2a-1	AT2G40290	0.74677	0	20.81	34.01	26.28	27.033	39.59	48.49	44.04
eIF2a-2	AT5G05470	1.28118	0	2.31	4.87	6.02	4.4	10.07	10.45	10.26
GRP94	AT4G24190	2.18299	0	1.81	4.07	23.6	9.827	51.68	35.51	43.595
IRE1a	AT2G17520	0.64105	0	2.27	6.26	11.72	6.75	11.78	8.89	10.335
IRE1b	AT5G24360	0.59059	0	1.51	3.99	4.3	3.267	4.54	5.14	4.84
PDI	AT1G21750	2.20484	0	11.71	19.12	20.13	16.987	76.47	76.42	76.445
PDI2	AT2G47470	1.77237	0	22.04	41.18	37.24	33.487	112.94	109.45	111.195
RIP	AT2G01720	0.43976	0	19.1	24.53	20.52	21.383	30.03	26.53	28.28
