# Supplementary material for: The plant trans-Golgi network component ECHIDNA regulates defense, cell death, and endoplasmic reticulum stress
Source: Plant Physiol. 2022 Aug 26;191(1):558–74. doi: 10.1093/plphys/kiac400 (PMC9806577; doi:10.1093/plphys/kiac400)
Supplement: kiac400_Supplementary_Data [file kiac400_supplementary_data.zip › kiac400_Supplementary_Data/Supplemental Table S6.xlsx]

## Sheet: Enriched pathways
The enriched pathways in the ech mutant.
Pathway	out (1076)	All (4748)	Pvalue	Qvalue	Pathway ID	Genes	K_IDs
Phenylpropanoid biosynthesis	64	168	3.18e-06	0.000404051	ko00940	AT1G02850;AT1G05240;AT1G05250;AT1G14540;AT1G24735;AT1G30760;AT1G44970;AT1G61810;AT1G61820;AT1G62940;AT1G65060;AT1G66280;AT1G67980;AT1G67990;AT1G72680;AT1G74550;AT2G18980;AT2G21730;AT2G21890;AT2G32860;AT2G34790;AT2G38380;AT2G38390;AT2G41480;AT2G44450;AT3G03640;AT3G09260;AT3G10340;AT3G13610;AT3G17070;AT3G21770;AT3G47050;AT3G49110;AT3G49120;AT3G49960;AT3G60120;AT3G60140;AT3G62740;AT4G08770;AT4G08780…	K01188+K00430+K00430+K00430+K00588+K22395+K00430+K05350+K05350+K01904+K01904+K01188+K00588+K13067+K00083+K15506+K00430+K00083+K00083+K01188+K22395+K00430+K00430+K00430+K01188+K01188+K01188+K10775+K06892+K00430+K00430+K01188+K00430+K00430+K00430+K01188+K01188+K01188+K00430+K00430+K05350+K00430+K00430+K00430+K00430+K00430+K00430+K00083+K00083+K00083+K00083+K05349+K00430+K00430+K00430+K00430+K05349+…
Ribosome biogenesis in eukaryotes	40	93	8.39e-06	0.000532599	ko03008	AT1G04635;AT1G06720;AT1G10490;AT1G15440;AT1G26530;AT1G43860;AT1G50920;AT1G52980;AT1G56110;AT1G63810;AT2G21440;AT2G24990;AT2G26970;AT2G39820;AT2G43190;AT3G03110;AT3G05060;AT3G06530;AT3G07050;AT3G12860;AT3G21540;AT3G22980;AT3G50100;AT3G57150;AT3G57940;AT4G02400;AT4G04940;AT5G05540;AT5G14050;AT5G15750;AT5G16750;AT5G18180;AT5G25800;AT5G27120;AT5G37350;AT5G38720;AT5G42540;AT5G59980;AT5G66540;AT5G67240	K03537+K14569+K14521+K14558+K14566+K14574+K06943+K14537+K14564+K14544+K14573+K07178+K13288+K03264+K03538+K14290+K14565+K14550+K14538+K14564+K14556+K14536+K14570+K11131+K14521+K14567+K14554+K14570+K14553+K14560+K14555+K11128+K14570+K14565+K07178+K14545+K12619+K03539+K14559+K14570
DNA replication	21	50	0.00169774	0.0623523	ko03030	AT1G08260;AT1G44900;AT1G67320;AT1G67630;AT1G78650;AT2G06510;AT2G07690;AT2G16440;AT2G25100;AT2G27470;AT2G29570;AT3G20540;AT4G20325;AT5G08020;AT5G22010;AT5G22110;AT5G27740;AT5G41880;AT5G44635;AT5G46280;AT5G63960	K02324+K02540+K02685+K02321+K03504+K07466+K02209+K02212+K10743+K02326+K04802+K02335+K10744+K07466+K10754+K02325+K10756+K02684+K02542+K02541+K02327
Homologous recombination	26	67	0.00201917	0.0623523	ko03440	AT1G04020;AT1G05490;AT1G07745;AT1G10930;AT1G77320;AT1G78650;AT2G06510;AT2G19490;AT2G21800;AT2G22140;AT2G31970;AT3G02680;AT3G05740;AT3G06820;AT3G19210;AT3G20540;AT3G24340;AT4G02110;AT4G21070;AT4G30870;AT4G35740;AT5G01630;AT5G08020;AT5G54260;AT5G63920;AT5G63960	K10683+K10875+K10871+K10901+K10728+K03504+K07466+K03553+K10882+K10882+K10866+K10867+K10901+K11864+K10875+K02335+K10875+K10728+K10683+K08991+K10901+K08775+K07466+K10865+K03165+K02327
MAPK signaling pathway	44	131	0.00245482	0.0623523	ko04016	AT1G01480;AT1G05100;AT1G07430;AT1G09000;AT1G17550;AT1G19230;AT1G20630;AT1G32640;AT1G34245;AT1G51660;AT1G63440;AT1G63700;AT1G64060;AT1G73500;AT2G14610;AT2G19190;AT2G20875;AT2G26040;AT2G26330;AT2G30250;AT2G38470;AT2G40940;AT3G06110;AT3G12500;AT3G18690;AT3G23150;AT3G25250;AT3G26830;AT4G11280;AT4G23550;AT4G33950;AT5G05440;AT5G07180;AT5G40440;AT5G44420;AT5G44430;AT5G45860;AT5G46330;AT5G46790;AT5G47910…	K20772+K20716+K14497+K20606+K14497+K13447+K03781+K13422+K20729+K13413+K17686+K20717+K13447+K20604+K13449+K16224+K20729+K14496+K20718+K13423+K13424+K14509+K20551+K20547+K20725+K14509+K20714+K20559+K20772+K13426+K14498+K14496+K20718+K20607+K20727+K20727+K14496+K13420+K14496+K13447+K20558+K14497+K20718+K14498
Glutathione metabolism	35	102	0.00444647	0.0929539	ko00480	AT1G02930;AT1G09420;AT1G10370;AT1G17170;AT1G17190;AT1G27130;AT1G49860;AT1G53680;AT1G59670;AT1G63770;AT1G69920;AT1G69930;AT1G74590;AT1G78320;AT1G78340;AT2G21790;AT2G29460;AT2G29480;AT2G29490;AT2G43350;AT2G47730;AT2G48150;AT3G03190;AT3G09270;AT3G43800;AT3G62760;AT3G63080;AT4G02520;AT4G35970;AT5G02780;AT5G17220;AT5G40760;AT5G41220;AT5G41240;AT5G62480	K00799+K00036+K00799+K00799+K00799+K00799+K00799+K00799+K00799+K01256+K00799+K00799+K00799+K00799+K00799+K10807+K00799+K00799+K00799+K00432+K00799+K00432+K00799+K00799+K00799+K00799+K00432+K00799+K00434+K00799+K00799+K00036+K00799+K00799+K00799
Protein processing in ER	64	211	0.00512344	0.0929539	ko04141	AT1G04980;AT1G07400;AT1G08450;AT1G09180;AT1G09210;AT1G11560;AT1G16030;AT1G21750;AT1G24320;AT1G27520;AT1G52260;AT1G52560;AT1G53540;AT1G56340;AT1G71220;AT1G77510;AT1G79940;AT2G01650;AT2G16595;AT2G23780;AT2G29500;AT2G32920;AT2G38960;AT2G45070;AT2G47470;AT3G07370;AT3G07770;AT3G12580;AT3G20450;AT3G46230;AT3G53230;AT3G54960;AT3G60540;AT3G62600;AT4G03510;AT4G10250;AT4G14160;AT4G16660;AT4G20310;AT4G21180…	K09584+K13993+K08057+K07953+K08057+K12669+K03283+K09580+K01228+K10084+K09580+K13993+K13993+K08057+K11718+K09580+K09540+K14011+K13249+K10666+K13993+K09584+K10950+K09481+K09584+K09561+K09487+K03283+K14009+K13993+K13525+K09580+K09481+K09517+K10666+K13993+K14006+K09486+K07765+K09540+K14012+K09487+K13993+K03094+K09562+K03283+K09523+K03237+K08054+K13993+K13993+K13250+K10597+K08653+K09490+K09490+K01456+…
Cutin, suberine and wax biosynthesis	13	29	0.00661474	0.105009	ko00073	AT1G01600;AT1G57750;AT1G63710;AT1G69500;AT2G33380;AT3G10570;AT3G11980;AT3G44550;AT4G00360;AT4G33790;AT5G37300;AT5G41040;AT5G58860	K15398+K15405+K15398+K20495+K17991+K15399+K13356+K13356+K15398+K13356+K15406+K15400+K15401
Plant-pathogen interaction	52	170	0.00924194	0.130414	ko04626	AT1G01340;AT1G12220;AT1G19230;AT1G50700;AT1G51660;AT1G64060;AT1G73630;AT1G76040;AT1G76650;AT2G04880;AT2G13790;AT2G14610;AT2G19190;AT2G23980;AT2G28260;AT2G30250;AT2G38470;AT2G46430;AT2G47060;AT3G07040;AT3G07770;AT3G10300;AT3G17690;AT3G20410;AT3G47450;AT3G47480;AT3G48010;AT3G48080;AT3G50360;AT3G50770;AT3G59350;AT4G04695;AT4G04700;AT4G04720;AT4G04740;AT4G09570;AT4G20780;AT4G23550;AT4G24190;AT4G26470…	K05391+K13460+K13447+K13412+K13413+K13447+K13448+K13412+K13448+K18834+K13417+K13449+K16224+K05391+K05391+K13423+K13424+K05391+K13436+K13457+K09487+K13448+K05391+K13412+K13427+K13448+K05391+K18875+K13448+K13448+K13436+K13412+K13412+K13412+K13412+K13412+K13448+K13426+K09487+K13448+K13412+K13412+K05391+K13412+K13448+K13448+K13420+K13447+K04079+K04079+K04079+K04368
Flavonoid biosynthesis	10	22	0.0149092	0.189347	ko00941	AT1G24735;AT1G67980;AT3G51240;AT3G55120;AT4G22880;AT5G05270;AT5G07990;AT5G08640;AT5G13930;AT5G63590	K00588+K00588+K00475+K01859+K05277+K01859+K05280+K05278+K00660+K05278
Plant hormone signal transduction	75	273	0.0318814	0.351931	ko04075	AT1G01740;AT1G04250;AT1G07430;AT1G08320;AT1G09530;AT1G10470;AT1G17550;AT1G19830;AT1G19850;AT1G32640;AT1G48500;AT1G51660;AT1G59750;AT1G59940;AT1G66350;AT1G67710;AT1G68640;AT1G77920;AT2G01830;AT2G14610;AT2G18010;AT2G21050;AT2G22670;AT2G23170;AT2G26040;AT2G28085;AT2G33310;AT2G36270;AT2G38120;AT2G40670;AT2G40940;AT2G41310;AT2G43010;AT2G45210;AT2G46370;AT3G03840;AT3G15540;AT3G23150;AT3G57040;AT3G62100…	K14500+K14484+K14497+K14431+K12126+K14492+K14497+K14488+K14486+K13422+K13464+K13413+K14486+K14492+K14494+K14491+K14431+K14431+K14489+K13449+K14488+K13946+K14484+K14487+K14496+K14488+K14484+K14432+K13946+K14492+K14509+K14492+K16189+K14488+K14506+K14488+K14484+K14509+K14492+K14484+K14488+K14488+K14484+K14488+K14484+K14498+K14432+K14488+K14488+K14487+K14488+K13946+K14496+K14487+K14487+K14487+K14494+…
Cyanoamino acid metabolism	22	67	0.0355217	0.351931	ko00460	AT1G02850;AT1G61810;AT1G61820;AT1G66280;AT1G73050;AT2G32860;AT2G44450;AT3G03640;AT3G09260;AT3G44300;AT3G44320;AT3G47050;AT3G60120;AT3G60140;AT3G62740;AT4G13890;AT4G13930;AT4G21760;AT5G04885;AT5G20940;AT5G24540;AT5G54570	K01188+K05350+K05350+K01188+K08248+K01188+K01188+K01188+K01188+K01501+K01501+K01188+K01188+K01188+K01188+K00600+K00600+K05350+K05349+K05349+K01188+K01188
alpha-Linolenic acid metabolism	15	42	0.0372432	0.351931	ko00592	AT1G06310;AT1G09400;AT1G17420;AT1G18020;AT1G72520;AT2G06050;AT2G44810;AT3G01420;AT3G06690;AT3G25760;AT3G45140;AT3G57140;AT5G38120;AT5G42650;AT5G48880	K00232+K05894+K00454+K05894+K00454+K05894+K16818+K10529+K00232+K10525+K00454+K14674+K10526+K01723+K07513
RNA degradation	34	113	0.0393973	0.351931	ko03018	AT1G03360;AT1G06670;AT1G15920;AT1G54440;AT1G55490;AT1G59760;AT1G61470;AT1G76630;AT2G01130;AT2G03870;AT2G06990;AT2G17510;AT2G28540;AT2G32550;AT2G35920;AT3G13300;AT3G13860;AT3G14080;AT3G44260;AT3G46210;AT3G46960;AT3G60500;AT4G14990;AT4G26270;AT4G27490;AT5G04895;AT5G09590;AT5G14580;AT5G18230;AT5G22250;AT5G35910;AT5G38890;AT5G42540;AT5G56500	K03679+K14442+K12581+K12591+K04077+K12598+K12581+K12600+K14442+K12626+K12598+K12585+K10643+K12606+K14442+K12616+K04077+K12620+K12581+K12590+K12599+K03678+K12617+K00850+K12587+K14442+K04043+K00962+K12580+K12581+K12591+K07573+K12619+K04077
Mismatch repair	14	39	0.0415667	0.351931	ko03430	AT1G18090;AT1G29630;AT1G78650;AT2G06510;AT2G29570;AT3G18524;AT4G02070;AT4G02460;AT4G09140;AT4G25540;AT5G08020;AT5G22010;AT5G27740;AT5G63960	K10746+K10746+K03504+K07466+K04802+K08735+K08737+K10858+K08734+K08736+K07466+K10754+K10756+K02327
Base excision repair	15	43	0.0456201	0.362109	ko03410	AT1G05900;AT1G08260;AT1G13635;AT1G52500;AT1G78650;AT1G80420;AT2G27470;AT2G29570;AT2G31320;AT2G41460;AT3G20540;AT4G02390;AT5G22110;AT5G57970;AT5G63960	K10773+K02324+K01246+K10563+K03504+K10803+K02326+K04802+K10798+K01142+K02335+K10798+K02325+K01246+K02327

## Sheet: Phenylpropanoid biosynthesis
The differentially expressed genes of the phenylpropanoid biosynthesis pathway and their expression levels altered by ECH disruption.
DEGs	Log2FC
AT3G60140	6.86592
AT1G05240	6.16548
AT1G30760	5.58052
AT1G66280	5.48741
AT5G19880	4.58052
AT5G24540	4.58052
AT3G47050	4.38788
AT1G61810	4.37352
AT4G08770	4.32468
AT3G03640	4.24881
AT2G18980	3.90245
AT2G44450	3.78997
AT4G08780	3.58052
AT3G13610	3.40834
AT5G06730	3.03995
AT1G61820	2.92001
AT1G02850	2.69091
AT5G06720	2.39162
AT4G37990	2.35104
AT3G09260	2.31602
AT3G49120	2.24817
AT1G67980	2.24186
AT5G64100	2.10408
AT3G21770	2.05506
AT3G49960	1.97284
AT5G20940	1.82153
AT1G74550	1.72736
AT4G36430	1.71802
AT1G72680	1.52713
AT2G38380	1.42831
AT4G37520	1.27945
AT4G30170	1.2326
AT3G62740	1.17344
AT3G49110	1.11637
AT2G38390	1.06595
AT1G44970	-1.07553
AT4G39330	-1.17299
AT2G21890	-1.17383
AT2G21730	-1.33744
AT4G37980	-1.43587
AT5G64110	-1.45657
AT2G32860	-1.52445
AT2G34790	-1.61742
AT4G21960	-1.65765
AT3G10340	-1.66971
AT2G41480	-1.6925
AT4G37970	-1.77678
AT4G25980	-1.90586
AT1G24735	-1.91729
AT5G51890	-2.04128
AT5G66690	-2.07156
AT5G04885	-2.25786
AT1G65060	-2.27885
AT3G17070	-2.46459
AT4G31760	-2.5894
AT4G21760	-2.83041
AT3G60120	-3.22683
AT5G17820	-3.22683
AT1G62940	-3.41948
AT5G54570	-3.66589
AT1G14540	-3.67462
AT1G05250	-4.11992
AT1G67990	-5.5894
AT5G42180	-6.31025

## Sheet: Ribosome biogenesis in eukaryot
The differentially expressed genes of the Ribosome biogenesis in eukaryot pathway and their expression levels altered by ECH disruption.
DEGs	Log2FC
AT3G06530	8.41151
AT5G18180	2.62491
AT2G39820	2.58052
AT3G12860	2.27886
AT5G27120	2.27368
AT2G24990	2.15114
AT5G66540	2.0893
AT4G04940	2.0114
AT5G05540	1.9505
AT4G02400	1.87921
AT5G16750	1.78914
AT1G56110	1.75976
AT5G38720	1.73537
AT5G42540	1.64344
AT3G07050	1.6294
AT2G43190	1.6059
AT5G67240	1.56134
AT5G59980	1.52163
AT1G43860	1.49563
AT3G22980	1.44059
AT2G21440	1.43808
AT5G37350	1.34537
AT3G50100	1.31876
AT1G63810	1.27867
AT3G05060	1.27008
AT1G50920	1.23384
AT3G03110	1.20906
AT1G26530	1.1961
AT1G10490	1.19464
AT3G21540	1.17956
AT2G26970	1.17018
AT5G14050	1.15153
AT5G15750	1.1475
AT1G52980	1.13981
AT3G57150	1.1275
AT3G57940	1.02317
AT1G04635	1.01348
AT1G15440	-1.10382
AT5G25800	-2.59893
AT1G06720	-7.74141

## Sheet: DNA replication
The differentially expressed genes of the DNA replication pathway and their expression levels altered by ECH disruption.
DEGs	Log2FC
AT1G67630	1.04175
AT5G27740	1.07024
AT3G20540	1.0902
AT2G25100	1.10508
AT5G41880	1.12528
AT4G20325	1.18538
AT2G29570	1.19736
AT5G22110	1.31619
AT5G22010	1.32601
AT5G08020	1.33184
AT2G27470	1.37251
AT1G78650	1.59074
AT5G63960	1.66432
AT2G16440	1.7674
AT2G07690	1.80479
AT5G46280	1.83911
AT5G44635	1.89959
AT1G44900	1.9849
AT1G08260	1.99177
AT2G06510	3.36907
AT1G67320	-4.88415

## Sheet: Homologous recombination
The differentially expressed genes of the Homologous recombination pathway and their expression levels altered by ECH disruption.
DEGs	Log2FC
AT3G20540	1.0902
AT5G01630	1.1032
AT5G08020	1.33184
AT2G21800	1.45179
AT1G07745	1.46101
AT4G30870	1.46606
AT2G31970	1.4751
AT4G21070	1.52353
AT5G63920	1.53829
AT1G78650	1.59074
AT5G63960	1.66432
AT1G05490	1.66798
AT4G35740	1.68983
AT2G19490	1.71802
AT1G10930	1.7728
AT1G04020	1.83141
AT3G19210	2.00753
AT1G77320	2.13725
AT3G02680	2.18933
AT3G24340	2.19057
AT5G54260	2.33413
AT2G22140	2.4385
AT3G06820	2.60479
AT2G06510	3.36907
AT4G02110	3.51066
AT3G05740	8.8236

## Sheet: MAPK signaling pathway 
The differentially expressed genes of the MAPK signaling pathway and their expression levels altered by ECH disruption.
DEGs	Log2FC
AT2G14610	6.6244
AT3G06110	5.13002
AT5G40440	4.94369
AT1G19230	3.28096
AT3G12500	3.20328
AT3G26830	3.07802
AT2G19190	2.64106
AT1G64060	2.38129
AT5G62230	2.28082
AT3G23150	1.91967
AT1G09000	1.74467
AT2G40940	1.74226
AT4G23550	1.45766
AT5G44420	1.4379
AT5G44430	1.40436
AT5G46330	1.37056
AT5G05440	1.32886
AT1G63440	1.24565
AT5G63650	1.24371
AT5G07180	1.13953
AT4G33950	1.07726
AT1G20630	1.03579
AT2G26330	1.02708
AT2G30250	1.01076
AT1G73500	-1.00987
AT2G26040	-1.04007
AT3G18690	-1.10214
AT5G47910	-1.10993
AT1G63700	-1.11164
AT1G51660	-1.12322
AT1G17550	-1.18747
AT3G25250	-1.20084
AT1G05100	-1.24955
AT4G11280	-1.5131
AT2G38470	-1.62082
AT1G07430	-1.65268
AT5G59220	-1.67941
AT1G34245	-1.95253
AT5G53210	-2.04511
AT1G32640	-2.42515
AT5G45860	-3.11992
AT2G20875	-3.52382
AT5G46790	-4.59101
AT1G01480	-4.74141

## Sheet: Glutathione metabolism
The differentially expressed genes of the Glutathione metabolism pathway and their expression levels altered by ECH disruption.
DEGs	Log2FC
AT5G02780	7.13542
AT3G09270	6.36034
AT2G29480	5.38788
AT1G69930	4.86592
AT1G63770	4.60732
AT1G78340	3.48741
AT1G74590	2.72862
AT2G29460	1.94186
AT3G62760	1.90245
AT1G69920	1.75045
AT3G43800	1.69516
AT1G09420	1.65941
AT1G02930	1.65927
AT1G17170	1.65144
AT2G48150	1.58052
AT2G29490	1.24172
AT5G41240	1.19013
AT5G62480	1.15644
AT2G21790	1.15227
AT5G41220	1.12716
AT2G43350	1.1153
AT3G63080	1.06607
AT4G02520	1.04961
AT1G53680	1.02983
AT1G78320	-1.01064
AT3G03190	-1.08336
AT1G10370	-1.11751
AT5G17220	-1.17784
AT1G27130	-1.73362
AT5G40760	-1.79791
AT1G17190	-2.35022
AT4G35970	-3.06334
AT1G59670	-3.41948
AT1G49860	-4.74141
AT2G47730	-7.97384

## Sheet: Protein processing in ER
The differentially expressed genes of the Protein processing in ER pathway and their expression levels altered by ECH disruption.
DEGs	Log2FC
AT3G54960	8.28429
AT1G53540	6.33541
AT5G12030	5.93807
AT4G25200	5.48741
AT1G24320	5.0228
AT4G10250	3.90245
AT4G34470	3.90245
AT3G46230	3.10777
AT5G12020	3.01348
AT1G04980	2.86063
AT5G52640	2.56418
AT5G42020	2.32404
AT1G52560	2.29246
AT1G77510	2.25153
AT5G02490	2.21806
AT1G21750	2.20484
AT4G24190	2.18299
AT5G28540	2.06774
AT4G16660	2.05482
AT3G60540	1.89198
AT1G09210	1.86546
AT3G07770	1.84799
AT1G56340	1.77613
AT2G47470	1.77237
AT2G16595	1.71802
AT1G71220	1.69521
AT2G45070	1.66533
AT5G59720	1.64643
AT5G49570	1.61726
AT3G12580	1.57105
AT1G08450	1.52285
AT5G61790	1.50403
AT3G62600	1.47798
AT5G56360	1.45411
AT3G53230	1.40822
AT5G03160	1.40664
AT1G27520	1.37937
AT2G32920	1.35679
AT4G21180	1.35597
AT2G38960	1.33467
AT2G01650	1.30806
AT5G51440	1.29422
AT5G05470	1.28118
AT1G16030	1.25859
AT1G07400	1.24678
AT2G29500	1.22373
AT5G56000	1.21926
AT5G56030	1.18958
AT5G15400	1.13021
AT5G14030	1.11453
AT1G52260	1.10408
AT4G22150	1.09026
AT5G02150	1.07567
AT5G07340	1.04968
AT1G79940	1.01488
AT3G07370	1.01409
AT1G09180	-1.35977
AT2G23780	-1.71721
AT3G20450	-2.55698
AT1G11560	-3.22683
AT4G20310	-3.5272
AT4G14160	-7.37018
AT4G03510	-7.59939
AT5G19660	-8.9988

## Sheet: Cutin, suberine and wax biosynt
The differentially expressed genes of the Cutin, suberine and wax biosynthesis pathway and their expression levels altered by ECH disruption.
DEGs	Log2FC
AT3G44550	4.79309
AT5G41040	2.53619
AT5G58860	1.58052
AT2G33380	1.05664
AT4G00360	-1.11503
AT5G37300	-2.00737
AT4G33790	-2.11992
AT1G63710	-2.39348
AT1G01600	-2.83819
AT3G10570	-2.89135
AT1G69500	-4.62893
AT3G11980	-6.74141
AT1G57750	-6.96411

## Sheet: Plant-pathogen interaction
The differentially expressed genes of the Plant-pathogen interaction pathway and their expression levels altered by ECH disruption.
DEGs	Log2FC
AT5G19450	9.19935
AT2G14610	6.6244
AT5G44460	5.75045
AT4G04720	5.64143
AT1G76040	3.4888
AT1G19230	3.28096
AT4G38230	2.93607
AT2G19190	2.64106
AT5G52640	2.56418
AT5G12180	2.45499
AT3G17690	2.41461
AT1G64060	2.38129
AT4G24190	2.18299
AT4G26470	2.10759
AT2G04880	1.99127
AT3G07770	1.84799
AT4G04695	1.77317
AT3G48010	1.73806
AT5G14870	1.71802
AT3G48080	1.62518
AT3G47480	1.54421
AT3G50770	1.51713
AT4G23550	1.45766
AT4G04740	1.41171
AT5G46330	1.37056
AT4G04700	1.29793
AT3G50360	1.22752
AT5G56000	1.21926
AT5G56030	1.18958
AT2G46430	1.17968
AT5G56580	1.06771
AT2G13790	1.044
AT4G09570	1.03588
AT3G07040	1.02039
AT2G30250	1.01076
AT1G50700	1.00106
AT5G47910	-1.10993
AT1G12220	-1.11173
AT1G51660	-1.12322
AT3G20410	-1.3766
AT2G38470	-1.62082
AT1G73630	-1.74652
AT3G10300	-2.22729
AT4G20780	-2.47402
AT2G28260	-2.55461
AT5G37770	-3.08486
AT1G76650	-3.10459
AT2G47060	-4.1048
AT3G47450	-4.4778
AT3G59350	-4.65367
AT1G01340	-4.70562
AT2G23980	-6.74789

[truncated: 7 more sheets: Flavonoid biosynthesis, Plant hormone signal transducti, Cyanoamino acid metabolism, alpha-Linolenic acid metabolism, RNA degradation, Mismatch repair, Base excision repair]
